# Supplementary material for: Fermentation of Betaphycus gelatinum Using Lactobacillus brevis: Growth of Probiotics, Total Polyphenol Content, Polyphenol Profile, and Antioxidant Capacity
Source: Foods. 2023 Sep 6;12(18):3334. doi: 10.3390/foods12183334 (PMC10527574; doi:10.3390/foods12183334)
Supplement: Supplementary file 1 [file foods-12-03334-s001.zip]

Archive with 1 entries (1 files):
- foods-2545913-supplementary.pdf
